# Supplementary material for: Obsessive Beliefs, Metacognitive Beliefs, and Rumination in Parents of Adolescents with and Without Obsessive–Compulsive Disorder: A Linear Mixed-Effects Model
Source: Brain Sci. 2025 Oct 10;15(10):1093. doi: 10.3390/brainsci15101093 (PMC12563947; doi:10.3390/brainsci15101093)
Supplement: Supplementary file 1 [file brainsci-15-01093-s001.zip]

Archive with 1 entries (1 files):
- brainsci-3886586-supplementary.pdf
